# Supplementary material for: Seeking Inspiration: Examining the Validity and Reliability of a New Smartphone Respiratory Therapy Exergame App
Source: Sensors (Basel). 2021 Sep 28;21(19):6472. doi: 10.3390/s21196472 (PMC8513019; doi:10.3390/s21196472)
Supplement: Supplementary file 1 [file sensors-21-06472-s001.zip]

Archive with 1 entries (1 files):
- sensors-1335978-supplementary.pdf
